# Supplementary material for: GC-TOF/MS-Based Metabolomics for Comparison of Volar and Non-Volar Skin Types
Source: Metabolites. 2022 Aug 3;12(8):717. doi: 10.3390/metabo12080717 (PMC9415232; doi:10.3390/metabo12080717)
Supplement: Supplementary file 1 [file metabolites-12-00717-s001.zip]

Archive with 1 entries (1 files):
- metabolites-1836676-supplementary.pdf
